# Supplementary material for: Enhancing Hospital Nutrition Assessment Through Artificial Intelligence: A Prospective Tray-Level Pilot Study
Source: Nutrients. 2026 Apr 14;18(8):1234. doi: 10.3390/nu18081234 (PMC13118341; doi:10.3390/nu18081234)
Supplement: Supplementary file 1 [file nutrients-18-01234-s001.zip]

Archive with 1 entries (1 files):
- nutrients-4095975-supplementary.pdf
